# Supplementary material for: Digital Interventions for Palliative Care Education for Nursing Students: A Systematic Review
Source: Nurs Rep. 2026 Jan 7;16(1):16. doi: 10.3390/nursrep16010016 (PMC12844837; doi:10.3390/nursrep16010016)
Supplement: Supplementary file 1 [file nursrep-16-00016-s001.zip]

Archive with 3 entries (3 files):
- Supplementary File 1- PRISMA Checklist.pdf
- Supplementary File 2 CINAHL Search.pdf
- Supplementary File 3- MMAT.pdf
